# Supplementary material for: Melatonin attenuates liver ischemia-reperfusion injury via inhibiting the PGAM5-mPTP pathway
Source: PLoS One. 2024 Oct 29;19(10):e0312853. doi: 10.1371/journal.pone.0312853 (PMC11521291; doi:10.1371/journal.pone.0312853)
Supplement: S1 Raw data — (XLSX) [file pone.0312853.s002.xlsx]

## Sheet: Sheet1
Fig 2A
column	ALT(U/L)
Sham	34.6	41.8	55.6	39.4	46.5
I/R	8454.3	8131.7	7641.5	9420.8	10364.8
I/R+MEL	1295.1	1992.2	1380.8	1415.1	2129.1
Fig 2B
column	AST(U/L)
Sham	60	52	48	75	68
I/R	8900	10250	6800	12460	9730
I/R+MEL	1730	2539	1183	3510	2980
Fig 2C
column	Necrotic area(%)
I/R	78.1534	64.328	70.843
I/R+MEL	7.8	18	12
Fig 2D
column	TUNEL-positive cell ratio (%)
I/R	96	85	90
I/R+MEL	45	54	61
Fig 2E
column	SHAM			IR			IR+MEL
c-Cas3/Cas3	0.66974	0.92376	1.51032	2.9961	2.94274	3.29511	1.90926	1.58564	2.35476
Bcl-2	1.16054	1.15408	1.14085	0.417879	0.644974	0.111444	0.61909	0.763734	0.802242
Bax	0.595287	0.595866	0.536383	1.0668	1.19418	1.02192	0.809758	0.496146	0.297819
Fig 2E
column	SHAM					I/R
MT1	0.992657	1.12429	1.15924	1.20883	1.34137	1.22217	1.24037	0.952554	1.48814	1.50452
MT2	1.30858	0.9593	1.10263	1.18754	1.22134	1.70173	1.56376	1.55492	1.8173	1.49825
column	ALT(U/L)
I/R	6726.3	7473.1	5852.5	8318.6	7921.8
I/R+MEL	2345.7	1628.9	1878.2	1949.5	3142.3
I/R+MEL+4-P-PDOT	5463.8	4934.5	7124.5	6754.3	5863.4
Fig 2H
column	AST(U/L)
I/R	9334	8435	7968	6967	7439
I/R+MEL	2684	2325	1538	3051	1854
I/R+MEL+4-P-PDOT	8647	6432	7853	7639	9120
Fig 3A
column(μM)	0	12.5	25	50	100	200
Relative cell viability (V.S. Ctrl)	0.772116	0.972804	1.18725	1.1041	1.28165	0.959975
	0.89528	1.23101	1.04408	1.13848	0.946077	1.05133
	0.866521	0.95905	0.947202	1.08784	1.1542	0.975816
	1.08471	0.909659	1.15536	0.879775	1.07484	1.00275
	1.13661	0.854642	1.08971	1.18287	1.24727	1.03554
	1.24476	0.688965	0.974054	1.1166	0.848046	0.966311
Fig 3B		H/R
column(μM)	N	0	12.5	25	50	100	200
Relative cell viability (V.S. Ctrl)	1.01014	0.476291	0.504277	0.550744	0.709156	0.864928	0.870736
	0.959975	0.408174	0.569226	0.606717	0.716549	0.988489	0.966311
	1.05133	0.469427	0.56553	0.632062	0.687507	0.937797	0.864928
	0.975816	0.452529	0.527511	0.490548	0.676946	0.915091	0.935685
	1.00275	0.498997	0.632062	0.554441	0.666913	0.889745	0.87232
Fig 3D
column	Normoxia	H/R	H/R+MEL
Apoptosis cells (%)	17.6	73.1	49.1
	20.4	68.9	39.6
	15.9	64.1	51.2
Fig 3F
column	Normoxia	H/R	H/R+MEL
TUNEL-positive cell ratio (%)	3.5	48.6	14.1
	2.8	36	20.3
	5.1	41.2	16.9
Fig 4A
column	Sham	I/R	I/R+MEL
Tom20 Staining Score	2	7	4
	1	6	3
	2	6	4
Fig 4B
column	Sham	I/R	I/R+MEL
MDA（nmol/mg prot)	1.88344	3.67285	2.54263
	1.6191	3.59018	2.20148
	1.79533	3.6138	2.13653
	1.64736	3.76546	1.96346
	1.81354	3.94235	2.38941
Fig 4C
column	Sham	I/R	I/R+MEL
SOD(U/mg prot)	7.86126	2.03351	4.86483
	6.92217	2.2757	3.71441
	7.59883	1.41478	4.55595
	6.75952	1.64234	4.31548
	7.24652	1.84215	3.94512
Fig 5A	Sham		I/R
column	Vector	shPGAM5	Vector	shPGAM5
ALT(U/L)	56	27.9	9974.1	1215.2
	31.3	62.5	10616	1385.7
	53.8	33	14417	840
	45.8	42.5	14772	1013
	49.6	53.6	10616	980
Fig 5B	Sham		I/R
column	Vector	shPGAM5	Vector	shPGAM5
AST(U/L)	160.3	183.5	9834.9	1666.9
	117.3	141.8	10967	1675
	168.6	138.3	19371	1053
	145.9	163.9	10024	1014
	153.4	170.5	10967	1603
Fig 5E	I/R
column	Vector	shPGAM5
TUNEL-positive cell ratio (%)	91	15
	85	23
	79	19
Fig 5F	H/R		H/R+MEL
column	NC	OE	NC	OE
Relative cell viability (V.S. Ctrl)	0.645	0.412	0.832	0.501
	0.623	0.389	0.798	0.498
	0.654	0.432	0.804	0.512
	0.661	0.392	0.8276	0.509
	0.647	0.408	0.817	0.492
	0.658	0.4	0.823	0.543
Fig 5G	H/R		H/R+MEL
column	NC	OE	NC	OE
Apoptosis cells (%)	36.1	57.8	18.2	57.8
	35.3	59.2	17.8	54.9
	34.6	58.3	16.5	56.7
Fig 6B	Normoxia		H/R		H/R+MEL
column	NC	OE	NC	OE	NC	OE
Total ATP production (nmol/mg)	3.64	3.54	2.49	2.16	3.14	2.36
	3.72	3.81	2.72	2.24	3.31	2.48
	3.59	3.67	2.54	1.93	3.08	2.25
Fig 6C	Normoxia		H/R		H/R+MEL
column	NC	OE	NC	OE	NC	OE
mtDNA copy number(folds)	1.02	0.96	0.42	0.245323	0.804159	0.32
	0.954938	1.01	0.38	0.253719	0.754017	0.25
	1.12613	1.03	0.45	0.263752	0.760622	0.36
Fig 7B
column	Normoxia	HR	HR+CsA	HR+MEL	HR+OE	HR+CsA+OE
Relative cell viability (V.S. Ctrl)	0.945862	0.573	0.782813	0.923	0.449219	0.794159
	0.906621	0.654	0.855469	0.853	0.386875	0.841514
	1.10399	0.665	0.9125	0.937	0.483594	0.804688
	0.916808	0.643	0.813281	0.898	0.341531	0.775357
Fig 7C
column	Normoxia	HR	HR+CsA	HR+MEL	HR+OE	HR+CsA+OE
The number of dead cells/picture	19	65	25	21	82	19
	22	71	18	16	85	22
	16	59	27	26	88	24
